# Supplementary material for: The Impact of Age on Statin-Related Glycemia: A Propensity Score-Matched Cohort Study in Korea
Source: Healthcare (Basel). 2022 Apr 22;10(5):777. doi: 10.3390/healthcare10050777 (PMC9141400; doi:10.3390/healthcare10050777)
Supplement: Supplementary file 1 [file healthcare-10-00777-s001.zip]

Archive with 1 entries (1 files):
- healthcare-1457606-supplementary.pdf
